# Supplementary material for: Metabolomic Profiling in Patients with Heart Failure and Exercise Intolerance: Kynurenine as a Potential Biomarker
Source: Cells. 2022 May 18;11(10):1674. doi: 10.3390/cells11101674 (PMC9139290; doi:10.3390/cells11101674)
Supplement: Supplementary file 1 [file cells-11-01674-s001.zip]

Archive with 1 entries (1 files):
- cells-1682441-supplementary.pdf
